# Supplementary material for: LvCD14L Acts as a Novel Pattern Recognition Receptor and a Regulator of the Toll Signaling Pathway in Shrimp
Source: Int J Mol Sci. 2023 Apr 24;24(9):7770. doi: 10.3390/ijms24097770 (PMC10178686; doi:10.3390/ijms24097770)
Supplement: Supplementary file 1 [file ijms-24-07770-s001.zip]

Archive with 5 entries (5 files):
- Figure S1.jpg
- Supporting information.pdf
- Table S1 Nucleotide sequences of primers used in the present study.xlsx
- Table S2 Sequence information of CD14 and VLR genes from different species.xlsx
- Table S3 Minimal inhibitory concentration of rLvCD14L on different bacteria.xlsx
