# Supplementary material for: LvCD14L Acts as a Novel Pattern Recognition Receptor and a Regulator of the Toll Signaling Pathway in Shrimp
Source: Int J Mol Sci. 2023 Apr 24;24(9):7770. doi: 10.3390/ijms24097770 (PMC10178686; doi:10.3390/ijms24097770)
Supplement: Supplementary file 1 [file ijms-24-07770-s001.zip › Table S1 Nucleotide sequences of primers used in the present study.xlsx]

## Sheet: Sheet1
Primer name	Primer sequence（5'-3'）	Annealing temperature (℃)
LvCD14L-F	CAGTTATGGCAGTAGACATAATG	60
LvCD14L-R	ATAAATGTACACACATGTCTGTGC
18S-F	TATACGCTAGTGGAGCTGGAA	55
18S-R	GGGGAGGTAGTGACGAAAAAT
LvCD14L-qF	ACTGGCGGGTCTACGACAAGA	57
LvCD14L-qR	GCCTCGCAAGGGTGGATGA
LvCD14L-dsF	TAATACGACTCACTATAGGGACTTCGACGCCCTGCACAA	60
LvCD14L -dsR	TAATACGACTCACTATAGGGCGGGAGGCTCCTGATGTTG
EGFP-dsF	TAATACGACTCACTATAGGGCAGTGCTTCAGCCGCTACCC	60
EGFP-dsR	TAATACGACTCACTATAGGGAGTTCACCTTGATGCCGTTCTT
LvCD14L-rF	CTGATATCGGATCCATGATAAGCAGCCAGGGGGGGAG	60
LvCD14L-rR	TTGTCGACGGAGCTCGAATTCTCACTCGGCCTCGCAAG
LvDorsal-qF	TGGGGAAGGAAGGATGC	52
LvDorsal-qR	CGTAACTTGAGGGCATCTTC
LvALF2-qF	GGCCATTGCGAACAAACTCAC	55
LvALF2-qR	GTCCATCCTGGGCACCACAT
DHsp70-LvCD14L-F	GTTACCGAGGAAGCTTATGCGGGAGATAAGCAGCCAA	60
DHsp70-LvCD14L-R	CTGGACTAGTGGATCCCTCGGCCTCGCAAGGGTGGAT
DHsp70-LvTLR1-F	GTTACCGAGGAAGCTTATGGTCACACTTTCTCTGTCTT	60
DHsp70-LvTLR1-R	CTGGACTAGTGGATCCCATGGGATTTCTGAATGAT
DHsp70-LvTLR2-F	GTTACCGAGGAAGCTTATGTTCAGCCCGTGTGGCAAGT	60
DHsp70-LvTLR2-R	CTGGACTAGTGGATCCGACCTCCGGCGGCAAAATAA
