# Supplementary material for: LvCD14L Acts as a Novel Pattern Recognition Receptor and a Regulator of the Toll Signaling Pathway in Shrimp
Source: Int J Mol Sci. 2023 Apr 24;24(9):7770. doi: 10.3390/ijms24097770 (PMC10178686; doi:10.3390/ijms24097770)
Supplement: Supplementary file 1 [file ijms-24-07770-s001.zip › Table S2 Sequence information of CD14 and VLR genes from different species.xlsx]

## Sheet: Sheet1
	Gene name	Accession number	Species
	PmVLRA	ACT31456.1	Petromyzon marinus
	PmVLR	ABA40257.1	Petromyzon marinus
	PmVLRC	AGJ51114.1	Petromyzon marinus
	EbVLRA	ABB21039.1	Eptatretus burgeri
	LcVLRC	BAJ14926.1	Lethenteron camtschaticum
	EsVLRA	ABB21184.1	Eptatretus stoutii
	EsVLRC	AGU68294.1	Eptatretus stoutii
	HsCD14	NP_000582.1	Homo sapiens
	SaCD14	XP_030251661.1	Sparus aurata
	MmCD14	NP_033971.1	Mus musculus
	RtCD14	XP_040200756.1	Rana temporaria
	PsCD14	ALD10380.1	Pelodiscus sinensis
	CtCD14	XP_039182068.1	Crotalus tigris
	GgCD14	NP_001132950.2	Gallus gallus
	TtCD14	XP_019780108.2	Tursiops truncatus
