# Supplementary material for: LvCD14L Acts as a Novel Pattern Recognition Receptor and a Regulator of the Toll Signaling Pathway in Shrimp
Source: Int J Mol Sci. 2023 Apr 24;24(9):7770. doi: 10.3390/ijms24097770 (PMC10178686; doi:10.3390/ijms24097770)
Supplement: Supplementary file 1 [file ijms-24-07770-s001.zip › Table S3 Minimal inhibitory concentration of rLvCD14L on different bacteria.xlsx]

## Sheet: Sheet1
	Bacteria	MIC (mg/mL)
	Vibrio parahemolyticus	>1
	Vibrio harveyi	>1
	Escherichia coli	>1
	Staphylococcus aureus	>1
